# Supplementary material for: Simple Strategies to Modulate the pH-Responsiveness of Lignosulfonate-Based Delivery Systems
Source: Materials (Basel). 2022 Mar 2;15(5):1857. doi: 10.3390/ma15051857 (PMC8911673; doi:10.3390/ma15051857)
Supplement: Supplementary file 1 [file materials-15-01857-s001.zip]

Archive with 1 entries (1 files):
- materials-1508111-supplementary.pdf
